# Supplementary material for: Environmental Factors and Their Threshold Affecting the Survival of Five Aquatic Animal Viruses in Different Animal Cells
Source: Viruses. 2022 Nov 17;14(11):2546. doi: 10.3390/v14112546 (PMC9696523; doi:10.3390/v14112546)
Supplement: Supplementary file 1 [file viruses-14-02546-s001.zip]

Archive with 1 entries (1 files):
- viruses-2030726-supplementary.pdf
